# Supplementary material for: Sequence–Activity Relationship of Angiotensin-Converting Enzyme Inhibitory Peptides Derived from Food Proteins, Based on a New Deep Learning Model
Source: Foods. 2024 Nov 7;13(22):3550. doi: 10.3390/foods13223550 (PMC11592644; doi:10.3390/foods13223550)
Supplement: Supplementary file 1 [file foods-13-03550-s001.zip]

Archive with 1 entries (1 files):
- foods-3276114-supplementary.pdf
